# Supplementary material for: Spatial modelling improves genetic evaluation in smallholder breeding programs
Source: Genet Sel Evol. 2020 Nov 16;52:69. doi: 10.1186/s12711-020-00588-w (PMC7670695; doi:10.1186/s12711-020-00588-w)
Supplement: Supplementary file 1 — Additional file 1. Simulation code available from https://doi.org/10.6084/m9.figshare.12403898. [file 12711_2020_588_MOESM1_ESM.zip]

Archive with 88 entries (73 files):
- CodeForPaper/
- CodeForPaper/.DS_Store
- __MACOSX/
- __MACOSX/CodeForPaper/
- __MACOSX/CodeForPaper/._.DS_Store
- CodeForPaper/Part2_DataSimulationAndFitModels/
- CodeForPaper/Part2_DataSimulationAndFitModels/RunSimulationStudy.R
- __MACOSX/CodeForPaper/Part2_DataSimulationAndFitModels/
- __MACOSX/CodeForPaper/Part2_DataSimulationAndFitModels/._RunSimulationStudy.R
- CodeForPaper/Part2_DataSimulationAndFitModels/.DS_Store
- __MACOSX/CodeForPaper/Part2_DataSimulationAndFitModels/._.DS_Store
- CodeForPaper/Part2_DataSimulationAndFitModels/Script/
- CodeForPaper/Part2_DataSimulationAndFitModels/Script/RunInla.R
- __MACOSX/CodeForPaper/Part2_DataSimulationAndFitModels/Script/
- __MACOSX/CodeForPaper/Part2_DataSimulationAndFitModels/Script/._RunInla.R
- CodeForPaper/Part2_DataSimulationAndFitModels/Script/.DS_Store
- __MACOSX/CodeForPaper/Part2_DataSimulationAndFitModels/Script/._.DS_Store
- CodeForPaper/Part2_DataSimulationAndFitModels/Script/SimulatePhenotype.R
- __MACOSX/CodeForPaper/Part2_DataSimulationAndFitModels/Script/._SimulatePhenotype.R
- CodeForPaper/Part2_DataSimulationAndFitModels/Script/ComputeCorrelations.R
- __MACOSX/CodeForPaper/Part2_DataSimulationAndFitModels/Script/._ComputeCorrelations.R
- CodeForPaper/Part2_DataSimulationAndFitModels/Script/GlobalParameters.R
- __MACOSX/CodeForPaper/Part2_DataSimulationAndFitModels/Script/._GlobalParameters.R
- CodeForPaper/Part2_DataSimulationAndFitModels/Script/SimulateGeneticEffect.R
- __MACOSX/CodeForPaper/Part2_DataSimulationAndFitModels/Script/._SimulateGeneticEffect.R
- CodeForPaper/Part2_DataSimulationAndFitModels/Script/MakeObservedCovariates.R
- __MACOSX/CodeForPaper/Part2_DataSimulationAndFitModels/Script/._MakeObservedCovariates.R
- CodeForPaper/Part2_DataSimulationAndFitModels/Script/Functions.R
- __MACOSX/CodeForPaper/Part2_DataSimulationAndFitModels/Script/._Functions.R
- CodeForPaper/Part2_DataSimulationAndFitModels/Script/.Rapp.history
- CodeForPaper/Part2_DataSimulationAndFitModels/Script/MakeFormulas.R
- __MACOSX/CodeForPaper/Part2_DataSimulationAndFitModels/Script/._MakeFormulas.R
- CodeForPaper/Part2_DataSimulationAndFitModels/Script/PreparePedigreeAndSnp.R
- __MACOSX/CodeForPaper/Part2_DataSimulationAndFitModels/Script/._PreparePedigreeAndSnp.R
- CodeForPaper/Part2_DataSimulationAndFitModels/Script/SimulateSpatialEffects.R
- __MACOSX/CodeForPaper/Part2_DataSimulationAndFitModels/Script/._SimulateSpatialEffects.R
- CodeForPaper/Part2_DataSimulationAndFitModels/Results/
- CodeForPaper/Part2_DataSimulationAndFitModels/Results/.Rhistory
- CodeForPaper/Part2_DataSimulationAndFitModels/Results/.DS_Store
- __MACOSX/CodeForPaper/Part2_DataSimulationAndFitModels/Results/
- __MACOSX/CodeForPaper/Part2_DataSimulationAndFitModels/Results/._.DS_Store
- CodeForPaper/Part1_GeneticSimulation/
- CodeForPaper/Part1_GeneticSimulation/ResultsPart1/
- CodeForPaper/Part1_GeneticSimulation/ResultsPart1/.DS_Store
- __MACOSX/CodeForPaper/Part1_GeneticSimulation/
- __MACOSX/CodeForPaper/Part1_GeneticSimulation/ResultsPart1/
- __MACOSX/CodeForPaper/Part1_GeneticSimulation/ResultsPart1/._.DS_Store
- CodeForPaper/Part1_GeneticSimulation/.DS_Store
- __MACOSX/CodeForPaper/Part1_GeneticSimulation/._.DS_Store
- CodeForPaper/Part1_GeneticSimulation/RunSim.R
- __MACOSX/CodeForPaper/Part1_GeneticSimulation/._RunSim.R
- CodeForPaper/Part1_GeneticSimulation/Scripts/
- CodeForPaper/Part1_GeneticSimulation/Scripts/.Rhistory
- CodeForPaper/Part1_GeneticSimulation/Scripts/BullAssignmentB.R
- __MACOSX/CodeForPaper/Part1_GeneticSimulation/Scripts/
- __MACOSX/CodeForPaper/Part1_GeneticSimulation/Scripts/._BullAssignmentB.R
- CodeForPaper/Part1_GeneticSimulation/Scripts/AnimalAssignment.R
- __MACOSX/CodeForPaper/Part1_GeneticSimulation/Scripts/._AnimalAssignment.R
- CodeForPaper/Part1_GeneticSimulation/Scripts/.DS_Store
- __MACOSX/CodeForPaper/Part1_GeneticSimulation/Scripts/._.DS_Store
- CodeForPaper/Part1_GeneticSimulation/Scripts/CreateParents.R
- __MACOSX/CodeForPaper/Part1_GeneticSimulation/Scripts/._CreateParents.R
- CodeForPaper/Part1_GeneticSimulation/Scripts/BullAssignmentA.R
- __MACOSX/CodeForPaper/Part1_GeneticSimulation/Scripts/._BullAssignmentA.R
- CodeForPaper/Part1_GeneticSimulation/Scripts/DataExtraction.R
- __MACOSX/CodeForPaper/Part1_GeneticSimulation/Scripts/._DataExtraction.R
- CodeForPaper/Part1_GeneticSimulation/Scripts/GlobalParameters.R
- __MACOSX/CodeForPaper/Part1_GeneticSimulation/Scripts/._GlobalParameters.R
- CodeForPaper/Part1_GeneticSimulation/Scripts/ScenarioBSelection.R
- __MACOSX/CodeForPaper/Part1_GeneticSimulation/Scripts/._ScenarioBSelection.R
- CodeForPaper/Part1_GeneticSimulation/Scripts/ScenarioASelection.R
- __MACOSX/CodeForPaper/Part1_GeneticSimulation/Scripts/._ScenarioASelection.R
- CodeForPaper/Part1_GeneticSimulation/Scripts/CowBullPlacement.R
- __MACOSX/CodeForPaper/Part1_GeneticSimulation/Scripts/._CowBullPlacement.R
- CodeForPaper/Part1_GeneticSimulation/Scripts/.Rapp.history
- CodeForPaper/Part1_GeneticSimulation/Scripts/ScenarioAMating.R
- __MACOSX/CodeForPaper/Part1_GeneticSimulation/Scripts/._ScenarioAMating.R
- CodeForPaper/Part1_GeneticSimulation/Scripts/ScenarioCSelection.R
- __MACOSX/CodeForPaper/Part1_GeneticSimulation/Scripts/._ScenarioCSelection.R
- CodeForPaper/Part1_GeneticSimulation/Scripts/ScenarioCMating.R
- __MACOSX/CodeForPaper/Part1_GeneticSimulation/Scripts/._ScenarioCMating.R
- CodeForPaper/Part1_GeneticSimulation/Scripts/BullAssignmentC.R
- __MACOSX/CodeForPaper/Part1_GeneticSimulation/Scripts/._BullAssignmentC.R
- CodeForPaper/Part1_GeneticSimulation/Scripts/ScenarioBMating.R
- __MACOSX/CodeForPaper/Part1_GeneticSimulation/Scripts/._ScenarioBMating.R
- __MACOSX/CodeForPaper/Part1_GeneticSimulation/._Scripts
- CodeForPaper/ReadMe.txt
- __MACOSX/CodeForPaper/._ReadMe.txt
