# Supplementary material for: Spatial modelling improves genetic evaluation in smallholder breeding programs
Source: Genet Sel Evol. 2020 Nov 16;52:69. doi: 10.1186/s12711-020-00588-w (PMC7670695; doi:10.1186/s12711-020-00588-w)
Supplement: Supplementary file 1 — Additional file 1. Simulation code available from https://doi.org/10.6084/m9.figshare.12403898. [file 12711_2020_588_MOESM1_ESM.zip › CodeForPaper/Part2_DataSimulationAndFitModels/Script/SimulateGeneticEffect.R]

#Script name: SimulateGeneticEffect.R
#Author: Maria L. Selle
#Description: Extract genetic effects from part 1


gv = read.table(paste0(part1Results, "/Rep", rep, "/scenario",breedingScenario,"/11thGen/gv.txt"))
villageTable = read.table(paste0(part1Results,"/Rep", rep, "/scenario",breedingScenario,"/11thGen/info.txt"), header = T)

nInd = nrow(villageTable)
phenoData = data.frame(villageID=villageTable$VillageID, herdID=villageTable$FarmID, individualID = 1:nInd, geneticEffect = gv$V1, pedigreeID = villageTable$id)
