# Supplementary material for: Spatial modelling improves genetic evaluation in smallholder breeding programs
Source: Genet Sel Evol. 2020 Nov 16;52:69. doi: 10.1186/s12711-020-00588-w (PMC7670695; doi:10.1186/s12711-020-00588-w)
Supplement: Supplementary file 1 — Additional file 1. Simulation code available from https://doi.org/10.6084/m9.figshare.12403898. [file 12711_2020_588_MOESM1_ESM.zip › CodeForPaper/Part1_GeneticSimulation/Scripts/BullAssignmentC.R]

#Script Name: BullAssignmentC.R
#Author: Owen Powell
#Description: Select Initial Bulls


######################## SCENARIO C ########################
######################## SELECT BULLS AND ASSIGN RANDOMLY ACROSS VILLAGES ########################

VillBull = selectInd(bulls,nInd=nNSBulls,trait=2,use="pheno") #select village bulls from main bull population
